# Supplementary material for: Remodeling of the Streptococcus mutans proteome in response to LrgAB and external stresses
Source: Sci Rep. 2017 Oct 25;7:14063. doi: 10.1038/s41598-017-14324-w (PMC5656683; doi:10.1038/s41598-017-14324-w)
Supplement: Supplementary file 2 — Supplemental Dataset 1 [file 41598_2017_14324_MOESM2_ESM.xlsx]

## Sheet: Author info
Remodeling of the Streptococcus mutans proteome in response to LrgAB and external stresses
Sang-Joon Ahn1Y, Tongjun Gu2, Jin Koh3, and Kelly C. Rice4
1Department of Oral Biology, College of Dentistry, University of Florida, Gainesville, FL 32610, USA
2Bioinformatics, Interdisciplinary Center for Biotechnology Research, University of Florida, Gainesville, FL32610, USA
3Proteomics and Mass Spectrometry, Interdisciplinary Center for Biotechnology Research, University of Florida, Gainesville, FL32610, USA
4Department of Microbiology and Cell Science, Institute of Food and Agricultural Sciences, University of Florida, Gainesville, FL 32611, USA

## Sheet: Legend
Supplemental Table legend
Table S1. Distribution of functions of S. mutans wild-type proteins affected by aeration, heat, vancomycin stress.
Table S2. A common set of proteins differentially accumulated common in response to aeration (a), high temperature (h), and vancomycin (v) treatments in S. mutans wild type.
Table S3. S. mutans wild-type proteins with a significant change in abundance in response to aeration only.
Table S4. S. mutans wild-type proteins with a significant change in abundance in response to heat only.
Table S5. S. mutans wild-type proteins with a significant change in abundance in response to vancomycin stress only.
Table S6. Distribution of functions of S. mutans lrgAB mutant proteins affected by aeration, heat, vancomycin stress.
Table S7. A common set of proteins differentially accumulated common in response to aeration (a), high temperature (h), and vancomycin (v) treatments in S. mutans lrgAB mutant.
Table S8. S. mutans lrgAB mutant proteins with a significant change in abundance in response to heat only.
Table S9. S. mutans lrgAB mutant proteins with a significant change in abundance in response to aeration only.
Table S10. S. mutans lrgAB mutant proteins with a significant change in abundance in response to vancomycin stress only.
Table S11. Altered proteins common to both wild-type and lrgAB mutant in response to aeration.
Table S12. Altered proteins unique to lrgAB mutant strain in response to aeration.
Table S13. Altered proteins common to both wild-type and lrgAB mutant strains in response to heat.
Table S14. Altered proteins unique to lrgAB mutant strain in response to heat.
Table S15. Altered proteins common to both wild-type and lrgAB mutant strains in response to vancomycin stress.
Table S16. Altered proteins unique to lrgAB mutant strain in response to vancomycin stress.
Table S17. Pearson correlations for each two matched samples between RNA-seq and proteomic datasets calculated using all the genes shared between the two datasets.
Table S18. The significantly correlated proteins between RNA-seq and proteomic datasets calculated using all samples for all shared differential expressed proteins.
Table S19. The number of differential expressed genes/proteins overlapped between RNA-seq and proteomic datasets.

## Sheet: Table S1
Table S1. Distribution of funcitons of S. mutans wild-type proteins affected by aeration, heat, vancomycin stress.
	WTa/WT		WTh/WT		WTv/WT
	Up	Down	Up	Down	Up	Down
Amino acid biosynthesis	1	27	8	9	0	41
Biosynthesis of cofactors, prosthetic groups, and carriers	1	7	2	3	0	6
Cell envelope	3	4	3	5	4	6
Cellular processes	5	6	11	3	4	11
Central intermediary metabolism	0	3	4	1	1	7
DNA metabolism	1	4		6	0	9
Energy metabolism	10	16	19	5	7	41
Fatty acid and phospholipid metabolism	1	3	4	3	2	8
Hypothetical	8	3	7	3	6	6
Mobile and extrachromosomal element functions	0	0	1	0	0	0
Protein fate	3	7	6	2	2	12
Protein synthesis	5	7	6	10	3	33
Purines, pyrimidines, nucleosides, and nucleotides	2	13	8	3	2	19
Regulatory functions	2	2	5	2	1	4
Signal transduction	3	1	5	0	1	2
Transcription	9	6	5	4	10	8
Transport and binding proteins	17	13	13	9	18	22
Unassigned	2	11	7	6	2	18
Unknown	20	26	26	20	26	39
Total	93	159	140	94	89	292
✝The proteins diffentially accumulated (a fold change >1.4, or <0.6, p-value <0.05) are grouped by functional classification according to the Los Alamos S. mutans genome database (http://www.oralgen.lanl.gov/).

## Sheet: Table S2
Table S2. A common set of proteins differentially accumulated common in response to aeration (a), high temperature (h), and vancomycin (v) treatments in S. mutans wild type.
ID	Gene	Accession Number	Description	MW	Fold-change (WTa/WT)	p-val	Fold-change (WTh/WT)	p-val	Fold-change (WTv/WT)	p-val	Functional classification
SMU_690		Q8DV27_STRMU	Uncharacterized protein	22 kDa	induction	0.0106266	induction	0.0499451	induction	0.0181982	Hypothetical
SMU_1035	glrA	Q8DUA8_STRMU	Putative ABC transporter, ATP-binding protein	33 kDa	induction	0.00679421	induction	0.0146111	induction	0.0271288	Transport and binding proteins
SMU_1302	adcA	Q8DTN1_STRMU	Putative surface adhesin AdcA protein-like protein putative Zn-binding lipoprotein	58 kDa	8.87818	0.0168347	7.15242	0.0311283	13.7154	6.9672e-05	Transport and binding proteins
SMU_2112	gbpA	Q8DRV2_STRMU	Glucan-binding protein A, GbpA	63 kDa	5.43387	0.0153778	6.6102	0.0132403	5.21563	0.00118686	Cellular processes; Pathogenesis
SMU_1520		Q8DT62_STRMU	Putative ABC transporter, glutamine binding protein	30 kDa	4.65499	0.00412195	6.19654	0.00973101	7.62976	4.04683e-05	Transport and binding proteins
SMU_218		Q8DW57_STRMU	Putative transcriptional regulator	14 kDa	3.64658	0.0395907	1.66671	0.00784247	2.86821	9.91003e-06	Transcription
SMU_2164	htrA	Q8DRQ6_STRMU	Serine protease HtrA	43 kDa	2.08273	0.00349273	1.81738	0.0179573	2.05726	0.000800053	Protein fate
SMU_1090		Q8DU59_STRMU	Uncharacterized protein	46 kDa	1.81789	0.0259816	2.10274	8.56662e-06	0.350279	3.50402e-05	Unknown
SMU_2155		Q8DRR4_STRMU	Uncharacterized protein	14 kDa	1.71381	0.000517145	0.367123	0.000329655	1.79785	0.00100732	Unknown
SMU_1396	gbpC	Q8DTF1_STRMU	Glucan-binding protein C, GbpC	63 kDa	1.71044	0.00572093	1.92356	0.00850861	2.15454	0.000259399	Cellular processes
SMU_1138	pstS	Q8DU20_STRMU	Putative ABC transporter, phosphate-binding protein	31 kDa	1.44311	0.00721005	0.132883	1.84486e-05	1.8861	0.00335933	Transport and binding proteins
SMU_1265	hisA	HIS4_STRMU	1-(5-phosphoribosyl)-5-[(5-phosphoribosylamino)methylideneamino] imidazole-4-carboxamide isomerase	26 kDa	0.576808	0.000192394	0.229199	1.41518e-05	0.222426	9.32852e-07	Amino acid biosynthesis
SMU_1734	accA	Q8DSP1_STRMU	Acetyl-coenzyme A carboxylase carboxyl transferase subunit alpha	28 kDa	0.53999	0.00906648	0.364429	0.000155846	0.355281	0.000301587	Fatty acid and phospholipid metabolism
SMU_1277	gyrB	Q8DTQ2_STRMU	DNA gyrase subunit B	72 kDa	0.503418	0.00874616	0.444475	0.00719408	0.272357	0.000128952	DNA metabolism
SMU_1487		Q8DT79_STRMU	Uncharacterized protein	43 kDa	0.502476	0.00777066	1.70902	0.00186921	0.132457	1.17514e-05	Unknown
SMU_801	obg	OBG_STRMU	GTPase Obg	48 kDa	0.484146	0.000238314	0.502515	0.000342062	0.260619	1.53149e-05	Unassigned
SMU_439		Q8DVN7_STRMU	Putative transcriptional regulator	23 kDa	0.476628	0.00369458	1.46973	0.0121208	0.179156	0.000636672	Transcription; Transcription factors
SMU_1416c		Q8DTD5_STRMU	Putative mutator protein MutT	23 kDa	0.451016	0.0131099	0.240688	0.000701411	0.337254	0.00271561	DNA metabolism
SMU_258	oppD	Q8DW22_STRMU	Putative oligopeptide ABC transporter, ATP-binding protein OppD	39 kDa	0.445306	0.000155133	0.531552	0.000198321	0.293937	2.85597e-05	Transport and binding proteins
SMU_1063	opuAa	Q8DU84_STRMU	Putative ABC transporter, ATP-binding protein, proline/glycine betaine transport system	45 kDa	0.441898	5.83954e-05	1.45071	9.37075e-05	0.137858	1.03336e-07	Transport and binding proteins
SMU_399		Q8DVS0_STRMU	Uncharacterized protein	29 kDa	0.408874	0.000342793	2.10346	6.83068e-07	0.30604	1.40988e-05	Unassigned
SMU_824		Q8DUS5_STRMU	dTDP-4-keto-L-rhamnose reductase	32 kDa	0.402506	0.00135532	1.54222	0.0222755	0.253272	0.00032177	Cell envelope
SMU_538	trpA	TRPA_STRMU	Tryptophan synthase alpha chain	28 kDa	0.358501	0.00612003	0.567142	0.00880118	0.0678302	2.50275e-05	Amino acid biosynthesis
SMU_965		Q8DUG5_STRMU	Homoserine dehydrogenase	46 kDa	0.356275	0.0257203	2.20896	0.000771751	0.185078	0.00385468	Amino acid biosynthesis
SMU_2128	ilvD	ILVD_STRMU	Dihydroxy-acid dehydratase	61 kDa	0.35355	1.15022e-05	1.54564	0.000205922	0.179072	1.35648e-06	Amino acid biosynthesis
SMU_1043c		Q8DUA0_STRMU	Putative phosphotransacetylase	36 kDa	0.352441	0.000120672	2.03415	0.000783272	0.1104	2.7686e-07	Energy metabolism
SMU_1273	hisC	HIS8_STRMU	Histidinol-phosphate aminotransferase	39 kDa	0.324354	0.0234199	suppression	0.00105989	0.16824	0.00609595	Amino acid biosynthesis
SMU_1269	serB	Q8DTQ8_STRMU	Putative phosphoserine phosphatase	24 kDa	0.323387	9.28122e-05	0.25696	2.07326e-05	0.49892	0.000295024	Amino acid biosynthesis
SMU_599	ddl	DDL_STRMU	D-alanine--D-alanine ligase	39 kDa	0.317757	1.13528e-05	0.436423	6.78117e-05	0.236692	5.01276e-06	Cell envelope
SMU_1995c		Q8DS41_STRMU	Putative transcriptional regulator	17 kDa	0.301038	0.00356518	1.64438	0.0112293	0.381726	0.000380983	Protein synthesis
SMU_1717c		NTPA_STRMU	Non-canonical purine NTP pyrophosphatase	36 kDa	0.300014	0.00212933	0.201649	0.000595776	0.227015	0.00189789	Unassigned
SMU_2127		Q8DRT8_STRMU	Putative succinate semialdehyde dehydrogenase	50 kDa	0.293015	8.22416e-06	1.6547	0.040355	0.0675608	6.09197e-10	Central intermediary metabolism
SMU_1838	secA	SECA_STRMU	Protein translocase subunit SecA	95 kDa	0.284196	0.000394217	0.501537	0.000493139	0.153208	9.82705e-07	Protein fate
SMU_24		Q8DWM1_STRMU	Putative amino acid aminotransferase	43 kDa	0.273356	0.0038711	2.78102	0.000138259	suppression	2.48052e-05	Unassigned
SMU_341		Q8DVW9_STRMU	Putative deoxyribonuclease	34 kDa	0.269053	0.00046069	0.441613	0.0107669	0.0674241	1.26962e-05	Unknown
SMU_1207	fic	Q8DTW3_STRMU	Fic	23 kDa	0.259432	0.00120939	0.275144	0.000847369	0.233939	0.00042258	Unassigned
SMU_14	hpt	HPRT_STRMU	Hypoxanthine-guanine phosphoribosyltransferase	21 kDa	0.25366	2.42173e-06	0.525106	0.0013094	0.0675124	1.34636e-07	Purines, pyrimidines, nucleosides, and nucleotides
SMU_179		Q8DW89_STRMU	Uncharacterized protein	22 kDa	0.235316	0.00378626	2.92907	0.0126829	suppression	0.000498955	Unknown
SMU_878	msmK	MSMK_STRMU	Multiple sugar-binding transport ATP-binding protein MsmK	42 kDa	0.233128	0.000472229	2.44207	7.9103e-05	0.165628	0.000120886	Transport and binding proteins
SMU_155	pnp	PNP_STRMU	Polyribonucleotide nucleotidyltransferase	80 kDa	0.232128	3.80214e-06	0.580419	0.00184732	0.126636	8.33667e-07	Transcription
SMU_1746c	fabM	FABM_STRMU	Trans-2-decenoyl-[acyl-carrier-protein] isomerase	29 kDa	0.217145	0.000537209	1.82702	0.00576705	suppression	5.75694e-05	Fatty acid and phospholipid metabolism
SMU_1571		Q8DT25_STRMU	Putative ABC transporter, ATP-binding protein, MsmK-like protein	42 kDa	0.214308	0.00459603	2.20158	0.00237094	0.091294	0.00109434	Transport and binding proteins
SMU_1348c		Q8CM14_STRMU	Putative ABC transporter ATP-binding protein	26 kDa	0.21076	0.00313827	0.0431644	0.00014017	0.390561	0.00393113	Transport and binding proteins
SMU_968	folE	GCH1_STRMU	GTP cyclohydrolase 1	22 kDa	0.204606	0.000671756	0.554906	0.0303641	0.182455	0.000775609	Biosynthesis of cofactors, prosthetic groups, and carriers
SMU_1620	phoH	Q8DSY6_STRMU	Putative phosphate starvation-induced protein PhoH	36 kDa	0.190401	0.000503005	0.325767	0.00844848	0.102285	0.000338775	Unassigned
SMU_49	carA	CARA_STRMU	Carbamoyl-phosphate synthase small chain	40 kDa	0.190296	0.000292155	1.86573	0.005453	0.0790284	5.84732e-05	Hypothetical
SMU_1161c		Q8DTZ8_STRMU	Uncharacterized protein	29 kDa	0.163348	2.52422e-05	0.499462	0.000166299	0.022803	6.31967e-07	Unknown
SMU_751		Q8DUY0_STRMU	Uncharacterized protein	79 kDa	0.146559	5.17137e-05	0.541196	0.00447345	0.136689	4.02687e-05	Unknown
SMU_1972c		Q8DS63_STRMU	Uncharacterized protein	12 kDa	0.132247	0.035055	suppression	0.0132886	suppression	0.0132886	Unknown
SMU_886	galK	GAL1_STRMU	Galactokinase	43 kDa	0.122464	0.0394695	5.58527	0.000108981	suppression	0.0175648	Energy metabolism; Sugars
SMU_1556	ampM	Q8DT38_STRMU	Methionine aminopeptidase	32 kDa	0.103014	2.265e-05	1.83425	8.01484e-05	0.110328	2.40074e-05	Protein fate
SMU_1270	hisD	HISX_STRMU	Histidinol dehydrogenase	46 kDa	0.0968913	0.00114546	0.0323096	0.00028985	suppression	0.000200996	Amino acid biosynthesis
SMU_1084	hemK	Q8DU65_STRMU	Release factor glutamine methyltransferase	32 kDa	0.090199	0.0158029	suppression	0.00786913	suppression	0.00786913	Biosynthesis of cofactors, prosthetic groups, and carriers
SMU_48	purD	Q8DWJ7_STRMU	Phosphoribosylamine--glycine ligase	45 kDa	0.0900226	0.00703237	2.87857	0.000666973	0.242132	0.0189632	Purines, pyrimidines, nucleosides, and nucleotides
SMU_158	cysS	SYC_STRMU	Cysteine--tRNA ligase	51 kDa	0.0576453	8.15611e-05	1.87108	0.0397192	0.0531591	7.74486e-05	Protein synthesis
SMU_303		Q8DVZ0_STRMU	Uncharacterized protein	29 kDa	0.0560231	1.81919e-05	1.79584	0.00227754	0.0174974	9.90872e-06	Unknown
SMU_533	trpG	Q8DVF7_STRMU	Putative anthranilate synthase, beta subunit	21 kDa	0.0548134	0.0108812	0.114795	0.0157382	suppression	0.00744857	Amino acid biosynthesis
SMU_1574c		Q8DT22_STRMU	Uncharacterized protein	41 kDa	suppression	0.0484267	4.49468	0.000621661	suppression	0.0484267	Unknown
SMU_868	mtfA	Q1LZ63_STRMU (+1)	tRNA (guanine-N(1)-)-methyltransferase	27 kDa	suppression	0.00199839	0.268392	0.0186125	suppression	0.00199839	Protein synthesis
SMU_354		Q8DVV8_STRMU	Uncharacterized protein	48 kDa	suppression	0.00531713	0.0954033	0.0121731	0.109613	0.0143181	Unknown
SMU_1224	pyrK	PYRK_STRMU	Dihydroorotate dehydrogenase B (NAD(+)), electron transfer subunit	28 kDa	suppression	4.33029e-14	4.35995	0.00260237	suppression	4.33029e-14	Purines, pyrimidines, nucleosides, and nucleotides
SMU_535	trpC	TRPC_STRMU	Indole-3-glycerol phosphate synthase	28 kDa	suppression	0.00214529	suppression	0.00214529	0.113576	0.00785555	Amino acid biosynthesis
SMU_1105c		Q8DU48_STRMU	Putative phosphoglycerate mutase-like protein	23 kDa	suppression	0.0455573	suppression	0.0455573	suppression	0.0455573	Energy metabolism
SMU_1263	hisI	HIS3_STRMU	Phosphoribosyl-AMP cyclohydrolase	13 kDa	suppression	0.0047	0.130715	0.0169235	suppression	0.0047	Amino acid biosynthesis
	Up-regulated
	Down-regulated
Induction; newly accumulated
Suppression; not accumulated.

## Sheet: Table S3
Table S3. S. mutans wild-type proteins with a significant change in abundance in response to aeration only.
ID	Gene	Accession Number	Description	MW	Fold-change (WTa/WT)	p-val	Functional classification
SMU_531		Q8DVF9_STRMU	Putative chorismate mutase	12 kDa	induction	0.0491195	Amino acid biosynthesis
SMU_1324	ftsX	Q8DTL1_STRMU	Cell division protein FtsX	35 kDa	induction	0.00900595	Cellular processes
SMU_252		Q8DW27_STRMU	Uncharacterized protein	29 kDa	induction	0.0400181	Hypothetical
SMU_1631		Q8DSX6_STRMU	Peptidyl-prolyl cis-trans isomerase	29 kDa	induction	0.0402964	Protein fate
SMU_1957		Q8DS76_STRMU	Putative PTS system, mannose-specific IID component	30 kDa	induction	0.0450766	Signal transduction
SMU_1904c		Q8DSA4_STRMU	Uncharacterized protein	37 kDa	15.161	0.00643743	Hypothetical
SMU_220c		Q8DW55_STRMU	Uncharacterized protein	17 kDa	8.7724	0.0105733	Hypothetical
SMU_838	gshR	Q8DUR5_STRMU	Glutathione reductase	49 kDa	8.23447	0.00238941	Biosynthesis of cofactors, prosthetic groups, and carriers
SMU_427	copZ	I6L917_STRMU	Putative copper chaperone	8 kDa	4.41068	0.00508655	Cellular processes
SMU_251		Q8DW28_STRMU	Uncharacterized protein	53 kDa	3.88557	0.00127132	Transport and binding proteins
SMU_312		I6L915_STRMU	PTS system, sorbitol phosphotransferase enzyme IIBC	35 kDa	2.90706	0.0314211	Energy metabolism
SMU_502		Q8DVI6_STRMU	Uncharacterized protein	63 kDa	2.61703	0.00287305	Unknown
SMU_1788c		Q8DSJ5_STRMU	Putative bacterocin transport accessory protein, Bta	13 kDa	2.61687	0.0179844	Transport and binding proteins
SMU_1479		Q8DT86_STRMU	Uncharacterized protein	6 kDa	2.23224	0.00662931	Unknown
SMU_1447c		Q8DTB0_STRMU	Uncharacterized protein	36 kDa	2.09898	0.00886621	Transport and binding proteins; ABC Superfamily
SMU_463	trxB	Q8DVL7_STRMU	Thioredoxin reductase	33 kDa	2.06738	0.0419151	Energy metabolism
SMU_2038	pttB	I6L905_STRMU	Putative PTS system, trehalose-specific IIABC component	71 kDa	2.02877	0.0320791	Signal transduction
SMU_818	rpsU	RS21_STRMU	30S ribosomal protein S21	7 kDa	1.96836	0.040748	Protein synthesis; Ribosomal proteins
SMU_1732c		Q8DSP3_STRMU	Uncharacterized protein	23 kDa	1.92992	0.0171234	Unknown
SMU_410	brpA	BRPA_STRMU	Biofilm regulatory protein A	44 kDa	1.83602	0.000600033	Transcription
SMU_2160		Q8DRQ9_STRMU	Uncharacterized protein	100 kDa	1.81317	0.0206735	Transport and binding proteins
SMU_2023c	rpsS	Q8DS18_STRMU	30S ribosomal protein S19	11 kDa	1.79837	0.0140914	Protein synthesis; Ribosomal proteins
SMU_1121c		Q8DU36_STRMU	Putative ABC transporter	37 kDa	1.78875	0.0116448	Transport and binding proteins; ABC Superfamily
SMU_769		Q8DUX2_STRMU	Uncharacterized protein	8 kDa	1.76014	0.00373082	Unknown
SMU_1311	asnS	SYN_STRMU	Asparagine--tRNA ligase	51 kDa	1.73301	0.000177419	Protein synthesis; tRNA aminoacylation
SMU_447		Y447_STRMU	UPF0291 protein SMU_447	10 kDa	1.63599	0.0150532	Unknown
SMU_1529	atpC	ATPE_STRMU	ATP synthase epsilon chain	16 kDa	1.63342	0.0370583	Energy metabolism; ATP-proton motive force interconversion
SMU_2000	rplQ	RL17_STRMU	50S ribosomal protein L17	15 kDa	1.61714	0.00256606	Cell envelope
SMU_467	pbp1a	Q8DVL4_STRMU	Penicillin-binding protein 1a membrane carboxypeptidase	78 kDa	1.50517	0.0217185	Cell envelope
SMU_684		Q8DV32_STRMU	Uncharacterized protein	26 kDa	1.49789	0.0158439	Hypothetical
SMU_2092c		Q8DRW7_STRMU	Uncharacterized protein	13 kDa	1.49596	0.0277881	Unknown
SMU_479	rpoZ	RPOZ_STRMU	DNA-directed RNA polymerase subunit omega	12 kDa	1.48881	0.00047486	Transcription
SMU_581	xseB	EX7S_STRMU	Exodeoxyribonuclease 7 small subunit	8 kDa	1.47787	0.0157267	Purines, pyrimidines, nucleosides, and nucleotides
SMU_1604c		Q8DSZ7_STRMU	Uncharacterized protein	20 kDa	1.44434	0.029583	Unknown
SMU_584	argR	Q8DVB1_STRMU	Arginine repressor	18 kDa	1.43691	0.0114367	Regulatory functions; DNA interactions
SMU_528c		Q8DVG2_STRMU	Uncharacterized protein	11 kDa	1.42966	0.000652185	Unknown
SMU_73		Y073_STRMU	UPF0210 protein SMU_73 OS	46 kDa	0.527785	0.0498568	Unknown
SMU_1120		Q8DU37_STRMU	Putative sugar ABC transporter, ATP-binding protein	56 kDa	0.501064	0.018723	Transport and binding proteins
SMU_2065	galE	GALE_STRMU	UDP-glucose 4-epimerase	37 kDa	0.409185	0.0382853	Energy metabolism; Sugars
SMU_1340	bacA2	Q8DTJ7_STRMU	Putative surfactin synthetase	186 kDa	0.381982	0.0406967	Cellular processes
SMU_702c		Q8DV17_STRMU	Cys-tRNA(Pro)/Cys-tRNA(Cys) deacylase	17 kDa	0.374533	0.000886392	Transcription
SMU_493	pfl2	Q8CWY1_STRMU	Formate acetyltransferase (Pyruvate formate-lyase 2)	92 kDa	0.159064	0.03015	Energy metabolism
SMU_1605		Q8DSZ6_STRMU	Putative MDR permease possible transmembrane efflux protein	62 kDa	suppression	0.0102819	Cellular processes
SMU_238c		Q8DW38_STRMU	Putative ABC transporter, ATP-binding protein	26 kDa	suppression	0.040037	Transport and binding proteins
SMU_370		Q8DVU5_STRMU	Putative ABC transporter, ATP-binding protein	31 kDa	suppression	0.0444745	Transport and binding proteins
	Up-regulated
	Down-regulated
Induction; newly accumulated
Suppression; not accumulated.

## Sheet: Table S4
Table S4. S. mutans wild-type proteins with a significant change in abundance in response to heat only.
ID	Gene	Accession Number	Description	MW	Fold-change (WTh/WT)	p-val	Functional category
SMU_1602		Q8DSZ9_STRMU	Putative NAD(P)H-flavin oxidoreductase	26 kDa	induction	0.000445174	Energy metabolism
SMU_1423	pdhA	Q8DTC9_STRMU	Putative pyruvate dehydrogenase, TPP-dependent E1 component alpha-subunit	39 kDa	induction	0.020395	Energy metabolism
SMU_494		Q8DVJ4_STRMU	Putative transaldolase	24 kDa	induction	0.0115834	Energy metabolism
SMU_1182	mtlD	MTLD_STRMU	Mannitol-1-phosphate 5-dehydrogenase	43 kDa	induction	0.0132635	Energy metabolism
SMU_1839	pmi	MANA_STRMU	Mannose-6-phosphate isomerase	35 kDa	induction	0.0161498	Energy metabolism
SMU_313		I6L8X9_STRMU	Putative PTS system, sorbitol-specific enzyme IIA	13 kDa	induction	0.00399143	Energy metabolism
SMU_1736	accC	Q8DSN9_STRMU	Putative acetyl-CoA carboxylase biotin carboxylase subunit	50 kDa	induction	0.000477698	Fatty acid and phospholipid metabolism
SMU_1225	cpsY	Q8DTU8_STRMU	Putative transcriptional regulator	35 kDa	induction	0.04071	Regulatory functions
SMU_1053	rex	REX_STRMU	Redox-sensing transcriptional repressor Rex	24 kDa	induction	1.41692e-10	Regulatory functions
SMU_1096	opuBa	Q8DU54_STRMU	Putative ABC transporter, ATP-binding protein, choline transporter	27 kDa	induction	0.00703107	Transport and binding proteins
SMU_173	mazF	Q8DW95_STRMU	Putative ppGpp-regulated growth inhibitor OS	13 kDa	induction	0.0131542	Unknown
SMU_1923c	nrdR	NRDR_STRMU	Transcriptional repressor NrdR	19 kDa	induction	0.00349039	Unknown
SMU_1936c		I6L8Y8_STRMU	Uncharacterized protein	31 kDa	induction	0.0116866	Unknown
SMU_1406c		Q8DTE2_STRMU	Uncharacterized protein	32 kDa	25.8357	0.00462257	Unknown
SMU_1600	ptcB	Q8DT01_STRMU	Putative PTS system, cellobiose-specific IIB component	11 kDa	13.7768	0.0376387	Signal transduction; PTS
SMU_59	purB	PUR8_STRMU	Adenylosuccinate lyase	49 kDa	13.2775	0.0339068	Purines, pyrimidines, nucleosides, and nucleotides
SMU_1021	cilA	Q8DUC1_STRMU	Putative citrate lyase, alfa subunit	55 kDa	11.4105	0.00518545	Energy metabolism
SMU_1538	glgC	GLGC_STRMU	Glucose-1-phosphate adenylyltransferase	42 kDa	10.1765	0.000126744	Energy metabolism
SMU_813		Q8DUT3_STRMU	Uncharacterized protein	33 kDa	10.1517	0.00143266	Hypothetical
SMU_1023	pycB	Q8DUB9_STRMU	Putative pyruvate carboxylase/oxaloacetate decarboxylase, alpha subunit	51 kDa	8.94807	0.018343	Amino acid biosynthesis
SMU_1849	comEB	Q8DSE5_STRMU	Putative deoxycytidylate deaminase	17 kDa	7.97416	0.0023	Cellular processes
SMU_537	trpB	TRPB_STRMU	Tryptophan synthase beta chain	44 kDa	5.92255	0.0499574	Amino acid biosynthesis
SMU_100		Q8DWF9_STRMU	Putative sorbose PTS system, IIB component	19 kDa	5.63443	8.32915e-06	Signal transduction; PTS
SMU_922	rcrP	Q8DUK5_STRMU	Putative ABC transporter, ATP-binding protein	67 kDa	5.51246	0.00718913	Transport and binding proteins; ABC Superfamily
SMU_1492	lacF	PTLA_STRMU	Lactose-specific phosphotransferase enzyme IIA component	11 kDa	4.93772	0.00476066	Signal transduction; PTS
SMU_548	murD	MURD_STRMU	UDP-N-acetylmuramoylalanine--D-glutamate ligase	49 kDa	4.47017	0.000142262	Cell envelope
SMU_1194		Q8DTX3_STRMU	Putative ABC transporter, ATP-binding protein	26 kDa	4.00518	0.000295153	Transport and binding proteins
SMU_1568	malX	Q8DT28_STRMU	Putative maltose/maltodextrin ABC transporter, sugar-binding protein MalX	45 kDa	3.71954	0.0189006	Transport and binding proteins
SMU_1398		Q8DTE9_STRMU	Putative transcriptional regulator	32 kDa	3.7143	0.000338992	Mobile and extrachromosomal element functions
SMU_2029	clpC	Q8DS14_STRMU	Class III stress response-related ATP-dependent Clp protease, ATP-binding subunit	90 kDa	3.60011	0.0373115	Protein fate
SMU_1116c		Q8DU40_STRMU	Uncharacterized protein	43 kDa	3.26925	0.0031646	Hypothetical
SMU_2074	nrdD	Q8DRY2_STRMU	Putative anaerobic ribonucleoside-triphosphate reductase	83 kDa	3.20517	0.0257915	Purines, pyrimidines, nucleosides, and nucleotides
SMU_298		Q8DVZ4_STRMU	Uncharacterized protein	16 kDa	3.11598	0.00460447	Unknown
SMU_521		Q8DVG9_STRMU	Uncharacterized protein	22 kDa	3.02482	0.0111828	Unknown
SMU_34	purM	PUR5_STRMU	Phosphoribosylformylglycinamidine cyclo-ligase	37 kDa	2.98352	0.00382258	Purines, pyrimidines
SMU_1964c		Q8DS71_STRMU	Putative response regulator	25 kDa	2.95416	0.0100779	Signal transduction
SMU_323	gpsA	GPDA_STRMU	Glycerol-3-phosphate dehydrogenase [NAD(P)+]	37 kDa	2.81262	0.0143625	Fatty acid and phospholipid metabolism
SMU_2047	ptsG	Q8DS05_STRMU	Putative PTS system, glucose-specific IIABC component	78 kDa	2.73756	6.13562e-05	Energy metabolism
SMU_677		Q8DV39_STRMU	Putative transcriptional regulator (MerR family)	16 kDa	2.69048	1.56928e-07	Transcription
SMU_744	ftsY	FTSY_STRMU	Signal recognition particle receptor FtsY	55 kDa	2.23962	2.5166e-06	Protein fate
SMU_1300c		Q8DTN3_STRMU	Uncharacterized protein	13 kDa	2.16253	0.00050359	Unknown
SMU_448		Q8DVN1_STRMU	Uncharacterized protein	14 kDa	2.04396	0.0154856	Unknown
SMU_1322	budC	Q8DTL3_STRMU	Putative acetoin dehydrogenase	27 kDa	2.00891	3.50542e-07	Central intermediary metabolism
SMU_210c		Q8DW65_STRMU	Uncharacterized protein	12 kDa	1.8641	0.027553	Hypothetical
SMU_589	hup	DBH_STRMU	DNA-binding protein HU	10 kDa	1.85174	0.00398363	Cellular processes
SMU_1591	ccpA	CCPA_STRMU	Catabolite control protein A	37 kDa	1.7736	0.00541292	Regulatory functions
SMU_1613c	coaE	COAE_STRMU	Dephospho-CoA kinase	23 kDa	1.74498	0.00033794	Biosynthesis of cofactors, prosthetic groups, and carriers
SMU_1276c	ezrA	EZRA_STRMU	Septation ring formation regulator EzrA	67 kDa	1.69781	0.00272289	Cellular processes
SMU_956	clp	Q8DUH3_STRMU	Putative Clp-like ATP-dependent protease, ATP-binding subunit	77 kDa	1.66376	0.00121923	Cellular processes
SMU_856	pyrR	PYRR_STRMU	Bifunctional protein PyrR	20 kDa	1.64525	0.000842184	Regulatory functions
SMU_1519	glnQ	Q8DT63_STRMU	Putative amino acid ABC transporter, ATP-binding protein	29 kDa	1.58052	9.32666e-05	Transport and binding proteins
SMU_500		Q8DVI8_STRMU	Putative ribosome-associated protein	21 kDa	1.56818	1.47062e-06	Protein synthesis
SMU_412c		Q8DVQ8_STRMU	Putative Hit-like protein involved in cell-cycle regulation	16 kDa	1.55619	1.57484e-05	Unassigned
SMU_846	rplU	RL21_STRMU	50S ribosomal protein L21	11 kDa	1.52019	0.0253566	Protein synthesis
SMU_1375c		Q8DTG8_STRMU	Uncharacterized protein	24 kDa	1.50751	0.0437284	Unknown
SMU_1240c		Q8DTT3_STRMU	Putative nitroreductase	23 kDa	1.50307	0.000164536	Unassigned
SMU_1610	rplC	RL3_STRMU	50S ribosomal protein L3	22 kDa	1.49274	0.000930075	Protein synthesis
SMU_1381	leuD	LEUD_STRMU	3-isopropylmalate dehydratase small subunit	23 kDa	1.46429	0.000130975	Amino acid biosynthesis
SMU_82	dnaK	DNAK_STRMU	Chaperone protein DnaK	65 kDa	1.46057	1.32907e-06	Cellular processes
SMU_1664c		Q8DSU5_STRMU	Putative acetoin utilization protein, acetoin dehydrogenase	25 kDa	1.44692	4.06627e-05	Energy metabolism
SMU_1475c		Q8DT89_STRMU	Uncharacterized protein	25 kDa	1.43793	4.12275e-05	Unknown
SMU_1221	pyrE	PYRE_STRMU	Orotate phosphoribosyltransferase	23 kDa	1.42664	2.91777e-06	Purines, pyrimidines, nucleosides, and nucleotides
SMU_1208c		Q8DTW2_STRMU	Uncharacterized protein	28 kDa	1.40323	0.000456888	Hypothetical
SMU_1002	topA	Q8DUD3_STRMU	DNA topoisomerase 1	80 kDa	0.59735	0.0338203	DNA metabolism
SMU_419		Q8DVQ1_STRMU	Uncharacterized protein	11 kDa	0.585047	1.01303e-05	Unknown
SMU_409		Q8DVR1_STRMU	Uncharacterized protein	16 kDa	0.548841	0.000211316	Unknown
SMU_2002	rs1	Q8DTW9_STRMU	Putative ribosomal protein S1 sequence specific DNA-binding protein	44 kDa	0.547562	1.13301e-05	Transcription
SMU_947	dfrA	Q8DUI2_STRMU	Dihydrofolate reductase	20 kDa	0.52576	0.00182043	Biosynthesis of cofactors, prosthetic groups, and carriers; Folic acid
SMU_369c		Y369_STRMU	UPF0356 protein SMU_369c	9 kDa	0.495296	0.000262434	Unknown
SMU_1172c		Q8DTY8_STRMU	Uncharacterized protein	28 kDa	0.49147	0.000204465	Unknown
SMU_325		Q8DVY3_STRMU	Putative dUTPase	16 kDa	0.426568	5.35041e-06	Purines, pyrimidines, nucleosides, and nucleotides
SMU_1772c		Q8DSK9_STRMU	Uncharacterized protein	16 kDa	0.405665	0.000669365	Hypothetical
SMU_1941	atmB	I6L927_STRMU	Lipoprotein	31 kDa	0.366748	4.83927e-06	Transport and binding proteins
SMU_75		Q8DWH5_STRMU	Putative D-alanyl-D-alanine carboxypeptidase	28 kDa	0.352511	0.000280577	Cell envelope
SMU_1512	pheS	SYFA_STRMU	Phenylalanine--tRNA ligase alpha subunit	39 kDa	0.342221	0.000932664	Protein synthesis
SMU_1586	thrS	SYT_STRMU	Threonine--tRNA ligase	75 kDa	0.327616	0.0310282	Protein synthesis
SMU_1513	smc	Q7ZAL0_STRMU	Chromosome partition protein Smc	134 kDa	0.31057	0.0192145	Cellular processes
SMU_1542c		Q8DT50_STRMU	Uncharacterized protein	38 kDa	0.291336	0.0227305	Unknown
SMU_417	rimP	RIMP_STRMU	Ribosome maturation factor RimP	18 kDa	0.246911	0.000952272	Unknown
SMU_587		Q8DVA8_STRMU	Uncharacterized protein	32 kDa	0.24245	0.00824993	Unassigned
SMU_634	queA	QUEA_STRMU	S-adenosylmethionine:tRNA ribosyltransferase-isomerase	38 kDa	0.222037	0.0280819	Protein synthesis
SMU_870	fruR	Q8DUN4_STRMU	FruR	29 kDa	0.212022	4.19769e-05	Regulatory functions
SMU_1019	citD	CITD_STRMU	Citrate lyase acyl carrier protein	11 kDa	0.180682	0.00123666	Energy metabolism
SMU_45		Q8DWK0_STRMU	Uncharacterized protein	62 kDa	0.126743	0.00293575	Hypothetical
SMU_1585c		Q8DT13_STRMU	Putative transcriptional regulator	21 kDa	0.125919	0.0214536	Transcription
SMU_831		Q8DUS0_STRMU	Uncharacterized protein	97 kDa	0.108761	4.38684e-05	Unknown
SMU_1343c		Q8DTJ4_STRMU	Putative polyketide synthase	127 kDa	0.0736915	0.00591431	Cellular processes
SMU_820		Q8DUS7_STRMU	Uncharacterized protein	56 kDa	0.0701575	0.000714097	Unknown
SMU_342	rnmV	Q8DVW8_STRMU	Ribonuclease M5	24 kDa	0.0348395	4.10327e-06	DNA metabolism
SMU_961		Q8DUG8_STRMU	Uncharacterized protein	20 kDa	0.0330968	0.00593796	Unassigned
SMU_1405c	cas9	Q8DTE3_STRMU	CRISPR-associated endonuclease Cas9	157 kDa	suppression	0.00501229	Unknown
	Up-regulated
	Down-regulated
Induction; newly accumulated
Suppression; not accumulated.

## Sheet: Table S5
Table S5. S. mutans wild-type proteins with a significant change in abundance in response to vancomycin stress only.
ID	Gene	Accession Number	Description	MW	Fold-change (WTv/WT)	p-val	Functional classification
SMU_549	murG	MURG_STRMU	UDP-N-acetylglucosamine--N-acetylmuramyl-(pentapeptide) pyrophosphoryl-undecaprenol N-acetylglucosamine transferase	41 kDa	induction	0.0111821	Cell envelope;
SMU_1235	mnmE	MNME_STRMU	tRNA modification GTPase MnmE	50 kDa	induction	0.0130069	Cellular processes
SMU_1020	cilB	Q8DUC2_STRMU	Putative citrate lyase CilB, citryl-CoA lyase, beta subunit	33 kDa	induction	0.00648866	Energy metabolism
SMU_1005	gtfC	GTFC_STRMU [2]	Cluster of Glucosyltransferase-SI	163 kDa	induction	0.0454455	Energy metabolism
SMU_1695	abcX	ABCX_STRMU	Putative ABC transporter ATP-binding protein	29 kDa	induction	0.0400559	Transport and binding proteins;
SMU_1118c		Q8DU39_STRMU	Putative ABC sugar transporter, permease protein	34 kDa	induction	0.040025	Transport and binding proteins
SMU_570	feoB	Q8DVC3_STRMU	Putative ferrous ion transport protein B	79 kDa	induction	0.0423553	Transport and binding proteins
SMU_1305c		Q8DTM8_STRMU	Putative gluconeogenesis factor	36 kDa	induction	0.0401474	Unknown
SMU_630		Q8DV76_STRMU	Uncharacterized protein	40 kDa	induction	0.000752705	Unknown
SMU_790		Q8DUV2_STRMU	Uncharacterized protein	9 kDa	8.40898	0.00126238	Unknown
SMU_1427c		Q8DTC5_STRMU	Uncharacterized protein	35 kDa	4.69477	0.00778665	Unknown
SMU_1005	gtfC	GTFC_STRMU	Glucosyltransferase-SI	163 kDa	4.56769	0.0455672	Energy metabolism
SMU_63C		Q8DWI5_STRMU	Uncharacterized protein	64 kDa	4.07182	0.0486543	Unknown
SMU_1412c		Q8DTD8_STRMU	Putative ABC transporter, membrane protein subunit and ATP-binding protein	93 kDa	3.58855	0.00192765	Transport and binding proteins
SMU_489		Q8CWY2_STRMU	Putative polyribonucleotide nucleotidyltransferase (General stress protein 13)	15 kDa	3.17843	4.35205e-05	Purines, pyrimidines, nucleosides, and nucleotides
SMU_161		Q8DWA6_STRMU	Putative transcriptional regulator	29 kDa	2.4151	0.00942243	Transcription
SMU_2004	infA	IF1_STRMU	Translation initiation factor IF-1	8 kDa	2.4012	4.58638e-05	Protein synthesis
SMU_1442c		Q8DTB5_STRMU	Uncharacterized protein	21 kDa	2.26124	0.00191236	Unknown
SMU_1091	wapE	Q8DU58_STRMU	Uncharacterized protein	55 kDa	2.10679	3.48164e-06	Hypothetical
SMU_806c		Q8DUT7_STRMU	Putative glutamine ABC transporter, permease protein	80 kDa	2.07339	4.98925e-05	Transport and binding protein
SMU_1201c		Q8DTW8_STRMU	Uncharacterized protein	6 kDa	2.04151	0.000830759	Unknown
SMU_895		Q8DUM4_STRMU	Possible DNA-damage-inducible protein	10 kDa	1.97134	0.000584572	Unknown
SMU_775c		Q8DUW6_STRMU	Uncharacterized protein	81 kDa	1.89822	0.000142264	Unknown
SMU_987	wapA	WAPA_STRMU	Wall-associated protein	49 kDa	1.86769	0.00161298	Unassigned
SMU_253	dacA	Q8DW26_STRMU	Putative D-alanyl-D-alanine carboxypeptidase penicillin-binding protein	46 kDa	1.84235	0.0016328	Cell envelope
SMU_730		Q8DUZ6_STRMU	Uncharacterized protein	8 kDa	1.83143	0.000355569	Unknown
SMU_1800c		Q8DSI5_STRMU	Uncharacterized protein	12 kDa	1.81788	0.00119241	Unknown
SMU_228		Q8DW47_STRMU	Putative alkaline-shock protein-like protein	13 kDa	1.81556	8.68615e-05	Cellular processes
SMU_1942c		I6L912_STRMU	Putative amino acid binding protein	30 kDa	1.76572	0.0103792	Transport and binding proteins
SMU_2147c		Q8DRS2_STRMU	Uncharacterized protein	30 kDa	1.75141	1.28458e-05	Unknown
SMU_862		Q8DUP2_STRMU	Uncharacterized protein	48 kDa	1.74411	0.000296078	Unknown
SMU_1728	greA	GREA_STRMU	Transcription elongation factor GreA	18 kDa	1.73282	2.11045e-07	Transcription
SMU_689		Q8DV28_STRMU	Uncharacterized protein	107 kDa	1.72866	0.0228975	Protein fate
SMU_674	ptsH	PTHP_STRMU	Phosphocarrier protein HPr	9 kDa	1.62085	2.25828e-05	Signal transduction; PTS
SMU_2137c		Q8DRT0_STRMU	Uncharacterized protein	10 kDa	1.60296	5.74985e-06	Unknown
SMU_1326	rf2	Q8DTK9_STRMU	Putative peptide chain release factor (RF-2)	37 kDa	0.594217	2.72427e-05	Protein synthesis; Translation factors
SMU_338		Q8DVX2_STRMU	Putative RNA-binding protein, Jag family	36 kDa	0.585052	0.0092121	Unknown
SMU_718c		Q8DV06_STRMU	Uncharacterized protein	30 kDa	0.580458	2.72812e-05	Unassigned
SMU_330	gltX	SYE_STRMU	Glutamate--tRNA ligase	56 kDa	0.576072	5.07189e-06	Protein synthesis
SMU_1308	aldR	Q8DTM5_STRMU	Putative translation initiation inhibitor aldR regulator-like protein	14 kDa	0.54538	0.000439901	Protein synthesis
SMU_1681c		Q8DSS8_STRMU	Uncharacterized protein	14 kDa	0.542355	0.000682351	Unknown
SMU_1467	apt	APT_STRMU	Adenine phosphoribosyltransferase	19 kDa	0.533134	5.04577e-07	Purines, pyrimidines, nucleosides, and nucleotides
SMU_823		I6L913_STRMU	Uncharacterized protein	13 kDa	0.524733	0.0181625	Unknown
SMU_1787c		Q8DSJ6_STRMU	Putative secreted protein	14 kDa	0.514684	4.04997e-06	Protein fate; Protein and peptide secretion and trafficking
SMU_1180	phnA	PHNA_STRMU	Protein PhnA	12 kDa	0.512428	1.70203e-05	Central intermediary metabolism; Phosphorus compounds
SMU_120	rpmB	RL28_STRMU	50S ribosomal protein L28	7 kDa	0.505309	0.000406272	Protein synthesis; Ribosomal proteins: synthesis and modification
SMU_188c	hslO	HSLO_STRMU	33 kDa chaperonin	32 kDa	0.503243	0.000187345	Protein fate; Protein folding and stabilization
SMU_715	tpiA	TPIS_STRMU	Triosephosphate isomerase	27 kDa	0.502316	4.88678e-07	Energy metabolism
SMU_1460	rmlC	Q8DTA1_STRMU	Putative dTDP-4-keto-L-rhamnose reductase	17 kDa	0.501999	0.000230711	Cell envelope
SMU_773c	lysS	SYK_STRMU	Lysine--tRNA ligase	56 kDa	0.497214	1.84608e-05	Protein synthesis
SMU_359	fusA	EFG_STRMU	Elongation factor G	77 kDa	0.495799	9.84594e-07	Protein synthesis
SMU_87		Y087_STRMU	UPF0340 protein SMU_87	20 kDa	0.491743	0.0130599	Unknown
SMU_06	ychF	Q8DWN6_STRMU	Ribosome-binding ATPase YchF	41 kDa	0.487223	1.02761e-07	Unassigned
SMU_247		Q8DW32_STRMU	Putative ABC transporter, ATP-binding protein	28 kDa	0.486178	3.7724e-06	Transport and binding proteins
SMU_143c	def	DEF_STRMU	Peptide deformylase OS	23 kDa	0.48289	2.07037e-06	Protein fate
SMU_1532	atpF	ATPF_STRMU	ATP synthase subunit b	18 kDa	0.469692	0.000164384	Energy metabolism
SMU_2085	recA	RECA_STRMU	Protein RecA	41 kDa	0.459133	9.61882e-07	DNA metabolism
SMU_1822	gatA	GATA_STRMU	Glutamyl-tRNA(Gln) amidotransferase subunit A	53 kDa	0.458561	7.32724e-05	Protein synthesis
SMU_250	nifU	Q8DW29_STRMU	Putative nitrogen fixation-like protein, NifU	16 kDa	0.458271	0.000147784	Unassigned
SMU_2009	rpsE	RS5_STRMU	30S ribosomal protein S5	17 kDa	0.455396	6.38612e-05	Protein synthesis
SMU_1394	lepA	LEPA_STRMU	Elongation factor 4	68 kDa	0.451865	0.0494945	Cellular processes
SMU_1415c		Q8DTD6_STRMU	Putative phosphatases involved in N-acetyl-glucosamine catabolism	28 kDa	0.450228	8.17648e-06	Central intermediary metabolism
SMU_714	tuf	EFTU_STRMU	Elongation factor Tu	44 kDa	0.442399	2.01185e-07	Protein synthesis
SMU_421	infB	IF2_STRMU	Translation initiation factor IF-2	102 kDa	0.437334	8.97734e-05	Protein synthesis
SMU_1970c		Q8DS65_STRMU	Putative phenylalanyl-tRNA synthetase, beta subunit	23 kDa	0.434299	6.16424e-06	Protein synthesis
SMU_1989	rpoC	RPOC_STRMU	DNA-directed RNA polymerase subunit beta'	135 kDa	0.429555	0.00126835	Transcription
SMU_475	rny	RNY_STRMU	Ribonuclease Y	60 kDa	0.413734	0.0249493	Unknown
SMU_1656	serC	SERC_STRMU	Phosphoserine aminotransferase	40 kDa	0.411894	1.83864e-05	Amino acid biosynthesis
SMU_805c		Q8DUT8_STRMU	Putative amino acid ABC transporter, ATP-binding protein	27 kDa	0.409914	2.325e-07	Transport and binding proteins
SMU_1886	serS	SYS_STRMU	Serine--tRNA ligase	48 kDa	0.40958	7.88241e-07	Protein synthesis
SMU_1123	deoC	DEOC_STRMU	Deoxyribose-phosphate aldolase	23 kDa	0.406595	1.9196e-07	Energy metabolism
SMU_235		Q8DW41_STRMU	Uncharacterized protein	33 kDa	0.403534	5.89954e-05	Unknown
SMU_546		Q8DVE5_STRMU	Putative GTP-binding protein	68 kDa	0.402657	1.83212e-05	Unassigned
SMU_99	fbaA	Q8DWG0_STRMU	Fructose-1,6-biphosphate aldolase	31 kDa	0.393763	8.23934e-06	Energy metabolism
SMU_1191	pfkA	PFKA_STRMU	ATP-dependent 6-phosphofructokinase	36 kDa	0.382179	6.75275e-08	Energy metabolism
SMU_1457	rmlB	RMLB_STRMU	dTDP-glucose 4,6-dehydratase	39 kDa	0.377107	6.45785e-06	Cell envelope
SMU_966	thrB	KHSE_STRMU	Homoserine kinase	31 kDa	0.344507	0.0149919	Amino acid biosynthesis; Serine family
SMU_1739	fabF	Q8DSN6_STRMU	3-oxoacyl-[acyl-carrier-protein] synthase 2	44 kDa	0.338611	2.87301e-07	Fatty acid and phospholipid metabolism
SMU_307	pgi	G6PI_STRMU	Glucose-6-phosphate isomerase	49 kDa	0.337406	8.44229e-06	Energy metabolism
SMU_1485c		Q8DT81_STRMU	Putative endonuclease	66 kDa	0.320617	0.00477978	Unknown
SMU_357	rpsL	RS12_STRMU	30S ribosomal protein S12	15 kDa	0.318081	0.0154976	Protein synthesis
SMU_784	aroA	AROA_STRMU	3-phosphoshikimate 1-carboxyvinyltransferase	46 kDa	0.317557	3.46077e-08	Amino acid biosynthesis
SMU_583	hlyX	I6L8Z1_STRMU (+1)	Putative hemolysin	50 kDa	0.317114	0.00765573	Unassigned
SMU_778	aroE	AROE_STRMU	Shikimate dehydrogenase	32 kDa	0.31456	0.0120693	Amino acid biosynthesis
SMU_1114	gyrA	Q8DU41_STRMU	DNA gyrase subunit A	92 kDa	0.303523	0.012787	DNA metabolism
SMU_70	thrC	Q8DWH9_STRMU	Putative threonine synthase	54 kDa	0.300329	0.00171467	Amino acid biosynthesis
SMU_552	ftsZ	Q8DVD9_STRMU	Cell division protein FtsZ	46 kDa	0.294741	2.65256e-06	Cellular processes
SMU_364	glnA	Q8DVU9_STRMU	Glutamine synthetase type 1 glutamate--ammonia ligase	50 kDa	0.27942	0.000588696	Amino acid biosynthesis
SMU_699	rplT	RL20_STRMU	50S ribosomal protein L20	14 kDa	0.278733	0.00507055	Protein synthesis;
SMU_1205c		Q8DTW5_STRMU	Uncharacterized protein	20 kDa	0.275653	0.0136884	Hypothetical
SMU_676	gapN	GAPN_STRMU	NADP-dependent glyceraldehyde-3-phosphate dehydrogenase	51 kDa	0.272136	6.01777e-07	Energy metabolism
SMU_1920	der	DER_STRMU	GTPase Der	49 kDa	0.264914	0.00323284	Amino acid biosynthesis
SMU_1342	bacA1	Q8DTJ5_STRMU	Putative bacitracin synthetase 1 BacA	314 kDa	0.255449	0.00193355	Cellular processes
SMU_1530	atpA	ATPA_STRMU	ATP synthase subunit alpha	54 kDa	0.247196	3.10756e-06	Energy metabolism
SMU_1325	ftsE	Q8DTL0_STRMU	Putative ABC transporter, ATP-binding component	26 kDa	0.243505	0.0107276	Transport and binding proteins
SMU_1961c		Q8DS73_STRMU	Putative PTS system, sugar-specific enzyme IIA component	15 kDa	0.229172	1.27348e-06	Signal transduction
SMU_1115	ldh	LDH_STRMU	L-lactate dehydrogenase	35 kDa	0.228567	2.01269e-06	Energy metabolism
SMU_1233	deoB	DEOB_STRMU	Phosphopentomutase	44 kDa	0.217406	3.60103e-05	Energy metabolism
SMU_1731	murC	MURC_STRMU	UDP-N-acetylmuramate--L-alanine ligase	51 kDa	0.181923	0.000124884	Cell envelope
SMU_780	aroC	AROC_STRMU	Chorismate synthase O	43 kDa	0.177413	0.00313303	Amino acid biosynthesis
SMU_2158c	trpS	SYW_STRMU	Tryptophan--tRNA ligase	38 kDa	0.169307	0.000363451	Protein synthesis
SMU_1744	fabH	FABH_STRMU	3-oxoacyl-[acyl-carrier-protein] synthase 3	35 kDa	0.168669	0.0211799	Fatty acid and phospholipid metabolism
SMU_650	alaS	SYA_STRMU	Alanine--tRNA ligase	97 kDa	0.167829	0.00464605	Protein synthesis
SMU_1452	alsS	Q8DTA6_STRMU	Alpha-acetolactate synthase	61 kDa	0.161452	0.00136703	Energy metabolism
SMU_668c		Q8DV42_STRMU	Ribonucleoside-diphosphate reductase	81 kDa	0.152756	0.000307275	Purines, pyrimidines, nucleosides, and nucleotides
SMU_2159		Q8DRR0_STRMU	Putative ABC transporter, ATP-binding protein	61 kDa	0.15026	0.0388353	Transport and binding proteins
SMU_1510	pheT	SYFB_STRMU	Phenylalanine--tRNA ligase beta subunit	87 kDa	0.139906	0.00388632	Protein synthesis
SMU_1410		Q8DTE0_STRMU	Putative reductase	51 kDa	0.123532	0.0289677	Energy metabolism
SMU_1529	atpG	ATPG_STRMU	ATP synthase gamma chain	32 kDa	0.115499	0.000424411	Energy metabolism
SMU_78	fruA	FRUA_STRMU	Fructan beta-fructosidase	159 kDa	0.111912	0.0182881	Energy metabolism
SMU_913		Q8DUL2_STRMU	Glutamate dehydrogenase	48 kDa	0.0980325	1.02703e-06	Amino acid biosynthesis
SMU_1943	leuS	SYL_STRMU	Leucine--tRNA ligase	94 kDa	0.0794769	0.0238344	Protein synthesis
SMU_1309c		Q8DTM4_STRMU	Putative glycerol dehydrogenase	40 kDa	0.0784556	0.00855786	Energy metabolism
SMU_1498	lacR	LACR_STRMU	Lactose phosphotransferase system repressor	29 kDa	0.073349	0.0385591	Energy metabolism
SMU_598	recR	RECR_STRMU	Recombination protein RecR	22 kDa	0.0659339	0.0043525	DNA metabolism
SMU_1922	dnaB	Q8DS89_STRMU	Putative chromosome replication protein	45 kDa	0.0656706	0.000478728	DNA metabolism
SMU_137	mleS	Q8DWC7_STRMU	Malolactic enzyme	60 kDa	0.0144491	0.0312919	Energy metabolism
SMU_74		Q8DWH6_STRMU	Uncharacterized protein	27 kDa	suppression	0.0172019	Energy metabolism
SMU_1840	scrK	SCRK_STRMU	Fructokinase	32 kDa	suppression	0.0253498	Energy metabolism
SMU_272	ptxA	I6L925_STRMU	Putative PTS system, enzyme IIA component	18 kDa	suppression	0.00832302	Energy metabolism
SMU_26	plsX	PLSX_STRMU	Phosphate acyltransferase	35 kDa	suppression	0.0124414	Fatty acid and phospholipid metabolism
SMU_2064c		Q8DRZ1_STRMU	Putative transmembrane protein	106 kDa	suppression	0.0354494	Hypothetical
SMU_608	prfC	RF3_STRMU	Peptide chain release factor 3	59 kDa	suppression	0.013798	Protein synthesis
SMU_187c		Q8DW83_STRMU	tRNA-dihydrouridine synthase	36 kDa	suppression	0.000721636	Protein synthesis
SMU_1066	guaA	GUAA_STRMU	GMP synthase [glutamine-hydrolyzing]	57 kDa	suppression	0.0130268	Purines, pyrimidines, nucleosides, and nucleotides
SMU_29	purC	PUR7_STRMU	Phosphoribosylaminoimidazole-succinocarboxamide synthase	27 kDa	suppression	0.0425121	Purines, pyrimidines, nucleosides, and nucleotides
SMU_97	pyrG	PYRG_STRMU	CTP synthase	59 kDa	suppression	1.9269e-05	Purines, pyrimidines, nucleosides, and nucleotides
SMU_1927		I6L8Y2_STRMU	Putative ABC transporter, ATP-binding protein	26 kDa	suppression	0.0130467	Transport and binding proteins
SMU_2116	opuCa	Q8DRU8_STRMU	Putative osmoprotectant amino acid ABC transporter, ATP-binding protein	43 kDa	suppression	0.00731121	Transport and binding proteins
SMU_828	rgpD	I6L8X8_STRMU	Putative polysaccharide ABC transporter, ATP-binding protein	45 kDa	suppression	0.0127502	Transport and binding proteins
SMU_2129c		Q8DRT6_STRMU	Uncharacterized protein	13 kDa	suppression	0.000760712	Unknown
	Up-regulated
	Down-regulated
Induction; newly accumulated
Suppression; not accumulated.

## Sheet: Table S6
Table S6. Distribution of functions of S. mutans lrgAB mutant proteins affected by aeration, heat, vancomycin stress.
	ABa/AB		ABh/AB		ABv/AB
	Up	Down	Up	Down	Up	Down
Amino acid biosynthesis	1	12	1	31	3	12
Biosynthesis of cofactors, prosthetic groups, and carriers	1	5	2	7	2	0
Cell envelope	4	3	3	9	2	4
Cellular processes	5	3	5	6	2	1
Central intermediary metabolism	2	1	1	5	1	0
DNA metabolism	1	4	2	11	2	2
Energy metabolism	11	5	6	31	3	15
Fatty acid and phospholipid metabolism	0	0	2	6	0	1
Hypothetical	5	8	7	6	1	6
Mobile and extrachromosomal element functions	0	0	1	0	1	0
Protein fate	1	7	3	11	0	7
Protein synthesis	7	8	3	30	10	6
Purines, pyrimidines, nucleosides, and nucleotides	2	6	5	13	1	6
Regulatory functions	1	1	2	3	1	1
Signal transduction	4	0	6	2	0	4
Transcription	7	3	5	10	3	6
Transport and binding proteins	9	8	8	13	6	6
Unassigned	3	6	5	19	2	7
Unknown	18	15	20	35	5	18
Total	82	95	87	248	45	102
✝The proteins diffentially accumulated (a fold change >1.4, or <0.6, p-value <0.05) are grouped by functional classification according to the Los Alamos S. mutans genome database (http://www.oralgen.lanl.gov/)

## Sheet: Table S7
Table S7. A common set of proteins differentially accumulated common in response to aeration (a), high temperature (h), and vancomycin (v) treatments in S. mutans lrgAB mutant.
Accession Number	SMUID	Gene	Description	MW	Fold-change (ABa/AB)	p-val	Fold-change (ABh/AB)	p-val	Fold-change (ABv/AB)	p-val	Fold-change (WTa/WT)	p-val	Fold-change (WTh/WT)	p-val	Fold-change (WTv/WT)	p-val	Functional category
Q8DW66_STRMU	SMU_209c		Uncharacterized protein	16 kDa	17.7302	0.00421069	6.94565	0.000210972	0.361892	7.27936e-05	1.46616	0.228637	1.45155	0.230888	1.11423	0.447663	Hypothetical
I6L915_STRMU	SMU_312		PTS system, sorbitol phosphotransferase enzyme IIBC	35 kDa	11.4753	0.000452679	6.27751	0.0326284	suppression	0.0123117	2.90706	0.0314211	1.2595	0.668124	0.521425	0.378522	Energy metabolism
SACB_STRMU	SMU_2028	ftf	Levansucrase	87 kDa	10.2066	2.46628e-05	3.64908	3.2634e-05	2.27329	0.0104655	5.15086	0.0313101	1.67798	0.19173	3.61708	0.0116271	Energy metabolism
Q8DRV2_STRMU	SMU_2112	gbpA	Glucan-binding protein A, GbpA	63 kDa	3.34621	0.0286569	7.15241	0.00118382	1.56115	0.00114456	5.43387	0.0153778	6.6102	0.0132403	5.21563	0.00118686	Cellular processes
Q8CVC7_STRMU	SMU_609		Putative 40K cell wall protein	67 kDa	3.3457	1.25669e-06	5.50956	8.65522e-06	2.9187	0.000412877	2.3399	0.111491	3.71251	0.000189877	1.87594	0.00251108	Cell envelope
Q8DW57_STRMU	SMU_218		Putative transcriptional regulator	14 kDa	2.6932	0.00719419	3.10443	5.47147e-06	2.15265	0.00505633	3.64658	0.0395907	1.66671	0.00784247	2.86821	9.91003e-06	Transcription
Q8DVH8_STRMU	SMU_510c		Uncharacterized protein	23 kDa	2.48048	2.92334e-06	3.95812	0.000283217	2.19263	0.00937196	1.50423	0.163107	0.978162	0.883693	1.25187	0.329397	DNA metabolism
Q8DUX2_STRMU	SMU_769		769	8 kDa	2.2125	3.33586e-07	1.91872	1.32365e-05	1.54257	0.0235839	1.76014	0.00373082	0.684943	0.00102225	1.49487	0.000382673	Unknown
Q8DTP6_STRMU	SMU_1287		Putative transcriptional regulator	14 kDa	2.12541	0.0134047	2.3248	0.000259929	3.47226	0.00302675	3.62266	0.00424883	1.52622	0.391644	2.90959	0.00414629	Transcription
Q8DWF9_STRMU	SMU_100		Putative sorbose PTS system, IIB component	19 kDa	1.69941	0.0409237	6.8976	2.4301e-06	2.47584	0.000133089	1.61505	0.294327	5.63443	8.32915e-06	1.00851	0.975688	Signal transduction
Q8DTL3_STRMU	SMU_1322	budC	Putative acetoin dehydrogenase	27 kDa	1.45293	0.00182767	2.06777	3.29227e-05	1.54201	0.00377204	1.42853	0.268637	2.00891	3.50542e-07	1.27496	0.000930427	Central intermediary metabolism
DDL_STRMU	SMU_599	ddl	D-alanine--D-alanine ligase	39 kDa	0.569354	0.00681976	0.0761558	3.6769e-06	0.567998	0.0010864	0.317757	1.13528e-05	0.436423	6.78117e-05	0.236692	5.01276e-06	Cell envelope
Q8DW01_STRMU	SMU_291	tkt	Transketolase	71 kDa	0.558757	0.00979934	0.47048	0.000682513	0.248566	0.0154388	0.339611	0.000137096	1.36883	0.0164543	0.136882	3.23713e-06	Energy metabolism
OBG_STRMU	SMU_801	obg	GTPase Obg	48 kDa	0.514265	0.00086985	0.283699	3.77871e-05	0.529482	0.00318585	0.484146	0.000238314	0.502515	0.000342062	0.260619	1.53149e-05	Unassigned
MSMK_STRMU	SMU_882	msmK	Multiple sugar-binding transport ATP-binding protein MsmK	42 kDa	0.499902	0.00211923	1.40285	0.0078407	0.412465	7.4926e-06	0.233128	0.000472229	2.44207	7.9103e-05	0.165628	0.000120886	Transport and binding proteins
SECA_STRMU	SMU_1838	secA	Protein translocase subunit SecA	95 kDa	0.498841	0.0155758	0.142099	0.000310099	0.190199	0.0342627	0.284196	0.000394217	0.501537	0.000493139	0.153208	9.82705e-07	Protein fate
GALE_STRMU	SMU_2065	galE	UDP-glucose 4-epimerase	37 kDa	0.495995	0.0127328	0.127717	3.46497e-05	0.429252	0.0127591	0.409185	0.0382853	0.507801	0.0880502	0.518899	0.0880238	Energy metabolism
NTPA_STRMU	SMU_1717c		Non-canonical purine NTP pyrophosphatase	36 kDa	0.494752	0.0314172	suppression	0.000406122	0.39052	2.7178e-06	0.300014	0.00212933	0.201649	0.000595776	0.227015	0.00189789	Unassigned
Q8DTG7_STRMU	SMU_1377c		Uncharacterized protein	29 kDa	0.4631	3.1921e-07	0.285784	8.47878e-08	0.438999	0.00637359	0.348729	2.78333e-07	0.862167	0.00144973	0.243225	1.14154e-08	Unknown
Q8DUM7_STRMU	SMU_891	hsdM	Type I restriction-modification system DNA methylase	61 kDa	0.453362	0.0262091	0.182463	0.00140256	0.502869	0.0347972	0.379216	0.0138	1.14251	0.674231	0.316402	0.00117464	DNA metabolism
HIS7_STRMU	SMU_1268	hisB	Imidazoleglycerol-phosphate dehydratase	22 kDa	0.435563	0.0342891	0.352353	0.0163111	1.50714	0.00490799	0.560909	0.0588805	0.551028	0.0275836	0.415119	0.0163215	Amino acid biosynthesis
KTHY_STRMU	SMU_1663	tmk	Thymidylate kinase	24 kDa	0.42754	0.0413488	0.0759415	0.000785903	0.465858	0.0444708	0.234308	0.00232764	0.874328	0.530553	suppression	0.000283967	Purines, pyrimidines, nucleosides, and nucleotides
Q8DW42_STRMU	SMU_234	ilvA	Threonine dehydratase	46 kDa	0.402237	0.00632368	0.0257977	0.000213415	0.405016	3.43322e-05	0.167833	4.97032e-06	0.728119	0.00714722	0.0581752	1.0065e-06	Amino acid biosynthesis
QUEF_STRMU	SMU_915c	queF	NADPH-dependent 7-cyano-7-deazaguanine reductase	19 kDa	0.397074	1.34247e-05	0.113422	1.06414e-07	0.260452	0.0161852	0.38358	3.19704e-05	0.842815	0.0759154	0.0732108	7.01113e-07	Unknown
Q8DSF2_STRMU [2]	SMU_1836	aroG	Cluster of Phospho-2-dehydro-3-deoxyheptonate aldolase	39 kDa	0.384484	0.000191414	0.233987	2.19505e-06	0.450791	0.00617064	0.445439	0.00311028	0.755658	0.00795725	0.358352	1.83822e-06	Amino acid biosynthesis
Q8DVL5_STRMU	SMU_466	pepC	Cysteine aminopeptidase C	51 kDa	0.359305	0.00574135	0.151798	0.00032991	0.544435	0.00842579	0.354286	0.0123099	0.509029	0.0557982	0.354344	0.00738063	Protein synthesis
I6L8Y7_STRMU	SMU_2037	treA	Putative trehalose-6-phosphate hydrolase TreA	63 kDa	0.355457	2.56471e-05	0.117906	3.20615e-08	0.369065	7.4375e-05	0.426929	1.20523e-05	0.684013	0.000400798	0.267891	6.17964e-07	Energy metabolism
Q8DW35_STRMU	SMU_242c		Putative amino acid ABC transporter, permease protein, glutamine transport system	57 kDa	0.313017	0.00789188	0.257905	0.0019342	2.14582	3.88972e-05	1.33854	0.326932	0.327093	0.0224659	1.89035	0.0219158	Transport and binding proteins
Q8DUU9_STRMU	SMU_794		Uncharacterized protein	14 kDa	0.292849	0.00209997	1.85529	0.00442689	0.166643	3.27519e-05	1.14589	0.610969	1.77221	0.0664378	0.71361	0.266006	Hypothetical
SYY_STRMU	SMU_1992	tyrS	Tyrosine--tRNA ligase	48 kDa	0.285801	6.0595e-06	0.127981	4.9598e-06	0.566355	0.000740492	0.513679	0.00468129	0.571072	0.00707334	0.636233	0.0182816	Cell envelope
Q8DSF2_STRMU	SMU_1836	aroG	Phospho-2-dehydro-3-deoxyheptonate aldolase	39 kDa	0.283281	3.727e-05	0.181659	8.3966e-07	0.370019	0.0306649	0.358503	0.000358756	0.745035	0.0387753	0.281121	2.53853e-05	Amino acid biosynthesis
PNP_STRMU	SMU_155	pnp	Polyribonucleotide nucleotidyltransferase	80 kDa	0.251647	0.0162285	0.0463075	0.00215987	0.191491	0.0323014	0.232128	3.80214e-06	0.580419	0.00184732	0.126636	8.33667e-07	Transcription
Q8DV28_STRMU	SMU_689		Uncharacterized protein	107 kDa	0.226805	7.45356e-06	0.198044	4.59775e-06	0.543185	3.04908e-05	0.86795	0.623233	0.538409	0.0906526	1.72866	0.0228975	Protein fate
Q8DTD5_STRMU	SMU_1416c		Putative mutator protein MutT	23 kDa	0.223576	2.8126e-05	0.0218493	1.34929e-06	0.308047	0.0217378	0.451016	0.0131099	0.240688	0.000701411	0.337254	0.00271561	DNA metabolism
Q8DTQ8_STRMU	SMU_1269	serB	Putative phosphoserine phosphatase	24 kDa	0.212255	1.59505e-06	0.0998548	1.91604e-06	0.495302	0.0062201	0.323387	9.28122e-05	0.25696	2.07326e-05	0.49892	0.000295024	Amino acid biosynthesis
DEXT_STRMU	SMU_2042	dexA	Dextranase	94 kDa	0.191861	2.8025e-05	0.138429	1.19851e-05	0.431808	0.00285012	0.460452	0.000764113	0.498175	0.00436357	0.896858	0.337312	Energy metabolism
HISX_STRMU	SMU_1270	hisD	Histidinol dehydrogenase	46 kDa	0.118639	0.00856849	0.0274597	0.00460276	0.26946	0.031624	0.0968913	0.00114546	0.0323096	0.00028985	suppression	0.000200996	Amino acid biosynthesis
Q8DSU8_STRMU	SMU_1661c		Putative signal peptidase II	30 kDa	0.114068	0.000339696	suppression	5.52836e-05	0.392891	0.014486	suppression	0.000552259	1.25022	0.348983	0.0977413	0.00146665	Cellular processes
Q8DTW4_STRMU	SMU_1206c		Uncharacterized protein	22 kDa	0.0925674	0.0116233	2.81653	0.00131669	0.56525	9.27729e-05	0.166589	0.00545066	3.74106	0.00150018	0.870702	0.560495	Unknown
	Up-regulated
	Down-regulated
Induction; newly accumulated
Suppression; not accumulated.

## Sheet: Table S8
Table S8. S. mutans lrgAB mutant proteins with a significant change in abundance in response to heat only.
ID	Gene	Accession Number	Description	MW	Fold-change (ABh/AB)	p-val	Functional category
SMU_1023	pycB	Q8DUB9_STRMU	Putative pyruvate carboxylase/oxaloacetate decarboxylase, alpha subunit	51 kDa	induction	0.0437124	Amino acid biosynthesis
SMU_1238c		Q8DTT5_STRMU	Uncharacterized protein	23 kDa	induction	0.0400722	Unknown
SMU_2061		Q8DRZ2_STRMU	Uncharacterized protein	24 kDa	4.57427	0.00106241	Hypothetical
SMU_1016	bcc	BCCP_STRMU	Biotin carboxyl carrier protein	14 kDa	3.93017	6.33258e-07	Fatty acid and phospholipid metabolism
SMU_448		Q8DVN1_STRMU	Uncharacterized protein	14 kDa	2.95155	0.000112987	Unknown
SMU_50	purE	Q8DWJ5_STRMU	N5-carboxyaminoimidazole ribonucleotide mutase	17 kDa	2.85283	0.0480443	Purines, pyrimidines, nucleosides, and nucleotides
SMU_1725		Q8DSP9_STRMU	Putative acylphosphatase	10 kDa	2.35387	0.000908666	Fatty acid and phospholipid metabolism
SMU_674	ptsH	PTHP_STRMU	Phosphocarrier protein HPr	9 kDa	2.35322	0.0006723	Signal transduction
SMU_806c		Q8DUT7_STRMU	Putative glutamine ABC transporter, permease protein	80 kDa	2.22893	0.000386508	Transport and binding proteins
SMU_1479		Q8DT86_STRMU	Uncharacterized protein	6 kDa	2.04609	0.00366391	Unknown
SMU_412c		Q8DVQ8_STRMU	Putative Hit-like protein involved in cell-cycle regulation	16 kDa	2.04187	7.57521e-08	Unassigned
SMU_1142c	spxA	SPX_STRMU	Regulatory protein Spx	16 kDa	2.02202	8.40327e-07	Unknown
SMU_1664c		Q8DSU5_STRMU	Putative acetoin utilization protein, acetoin dehydrogenase	25 kDa	1.99535	0.00018535	Energy metabolism
SMU_1651		Q8DSV8_STRMU	Putative arsenate reductase	13 kDa	1.96978	0.000191284	Cellular processes
SMU_872	fruI	Q8DUN3_STRMU	Inducible fructose permease	68 kDa	1.8873	0.00885003	Transport and binding proteins
SMU_837		Q8DUR6_STRMU	Putative reductase	32 kDa	1.84419	0.001676	Unassigned
SMU_1613c	coaE	COAE_STRMU	Dephospho-CoA kinase	23 kDa	1.80696	0.0071648	Biosynthesis of cofactors, prosthetic groups, and carriers
SMU_2004	infA	IF1_STRMU	Translation initiation factor IF-1	8 kDa	1.77306	0.000584546	Protein synthesis
SMU_1396	gbpC	Q8DTF1_STRMU	Glucan-binding protein C, GbpC	63 kDa	1.75366	0.00676307	Cellular processes
SMU_172	mazE	Q8DW96_STRMU	Uncharacterized protein	9 kDa	1.71605	0.00628603	Unknown
SMU_1732c		Q8DSP3_STRMU	Uncharacterized protein	23 kDa	1.70103	1.45254e-06	Unknown
SMU_991		Q8DUE4_STRMU	Putative ribonucleotide reductase	14 kDa	1.63138	4.96639e-06	Unknown
SMU_1610	rplC	RL3_STRMU	50S ribosomal protein L3	22 kDa	1.61917	0.000102121	Protein synthesis
SMU_1872c		Q8DSC9_STRMU	Uncharacterized protein	12 kDa	1.59934	0.00219308	Unknown
SMU_856	pyrR	PYRR_STRMU	Bifunctional protein PyrR	20 kDa	1.57341	0.00017981	Regulatory functions
SMU_1221	pyrE	PYRE_STRMU	Orotate phosphoribosyltransferase	23 kDa	1.5552	5.36832e-05	Purines, pyrimidines, nucleosides, and nucleotides
SMU_528c		Q8DVG2_STRMU	Uncharacterized protein	11 kDa	1.53521	9.41707e-05	Unknown
SMU_987	wapA	WAPA_STRMU	Wall-associated protein	49 kDa	1.48641	0.00513536	Unassigned
SMU_696	cmk	KCY_STRMU	Cytidylate kinase	25 kDa	1.48615	0.0128253	Purines, pyrimidines, nucleosides, and nucleotides
SMU_560c		Q8DVD2_STRMU	Uncharacterized protein	13 kDa	1.48379	0.000738049	Unknown
SMU_1379		Q8CMD5_STRMU	Uncharacterized protein	21 kDa	1.48247	0.0308798	Hypothetical
SMU_1129	ciaR	Q8DU28_STRMU	Putative response regulator CiaR	25 kDa	1.47931	0.00873358	Signal transduction
SMU_83	dnaJ	DNAJ_STRMU	Chaperone protein DnaJ	41 kDa	1.45337	0.0246139	Protein fate
SMU_1877	ptnA	Q8DSC4_STRMU	Putative PTS system, mannose-specific component IIAB	36 kDa	1.44727	3.69217e-05	Signal transduction
SMU_487		Q8DVJ8_STRMU	Putative response regulator	24 kDa	1.4333	7.28678e-05	Signal transduction
SMU_2027		Q8DS15_STRMU	Putative transcriptional regulator	27 kDa	1.4163	0.0165022	Regulatory functions
SMU_81	grpE	GRPE_STRMU	Protein GrpE	21 kDa	1.4013	0.00236263	Protein fate
SMU_1625	pyrH	PYRH_STRMU	Uridylate kinase	26 kDa	0.597521	0.0123662	Purines, pyrimidines, nucleosides, and nucleotides
SMU_1867c		Q8DSD3_STRMU	Putative alcohol dehydrogenase	37 kDa	0.596138	0.0213703	Energy metabolism
SMU_143c	def	DEF_STRMU	Peptide deformylase	23 kDa	0.593456	1.67793e-05	Protein fate
SMU_2104a	rpmF	RL32_STRMU	50S ribosomal protein L32	7 kDa	0.584397	0.0163647	Protein synthesis
SMU_1819	gatB	GATB_STRMU	Aspartyl/glutamyl-tRNA(Asn/Gln) amidotransferase subunit B	54 kDa	0.581905	0.00167297	Protein synthesis
SMU_1123	deoC	DEOC_STRMU	Deoxyribose-phosphate aldolase	23 kDa	0.5699	1.23571e-05	Energy metabolism
SMU_325		Q8DVY3_STRMU	Putative dUTPase	16 kDa	0.556954	0.000245285	Purines, pyrimidines, nucleosides, and nucleotides
SMU_1247	eno	ENO_STRMU	Enolase OS	47 kDa	0.553353	0.00150387	Energy metabolism;
SMU_1949	pbp2a	Q8DS80_STRMU	Putative membrane carboxypeptidase, penicillin-binding protein 2a	81 kDa	0.550991	0.0130959	Cell envelope
SMU_675	ptsI	PT1_STRMU	Phosphoenolpyruvate-protein phosphotransferase OS	63 kDa	0.54778	0.000429391	Signal transduction
SMU_1528	atpD	ATPB_STRMU	ATP synthase subunit beta OS	51 kDa	0.547208	0.00125247	Energy metabolism
SMU_1730c		Q8DSP5_STRMU	Putative acetyltransferase OS	18 kDa	0.545809	0.000231341	Unassigned
SMU_233	ilvC	ILVC_STRMU	Ketol-acid reductoisomerase OS	37 kDa	0.543259	7.93871e-05	Amino acid biosynthesis
SMU_2157	guaB	Q8DRR2_STRMU	Inosine-5'-monophosphate dehydrogenase OS	53 kDa	0.529276	0.000152018	Purines, pyrimidines, nucleosides, and nucleotides
SMU_554	sepF	SEPF_STRMU	Cell division protein SepF OS	22 kDa	0.528235	6.16333e-06	Unknown
SMU_328		Q8DVY1_STRMU	Putative carbonic anhydrase OS	18 kDa	0.521919	0.0014862	Unknown
SMU_409		Q8DVR1_STRMU	Uncharacterized protein OS	16 kDa	0.520743	0.000753922	Unknown
SMU_2001	rpoA	RPOA_STRMU	DNA-directed RNA polymerase subunit alpha OS	35 kDa	0.52035	6.24116e-06	Protein synthesis
SMU_06	ychF	Q8DWN6_STRMU	Ribosome-binding ATPase YchF OS	41 kDa	0.518127	2.84295e-07	Unassigned
SMU_421	infB	IF2_STRMU	Translation initiation factor IF-2 OS	102 kDa	0.516688	0.00965441	Protein synthesis
SMU_1190	pykF	Q8DTX7_STRMU	Pyruvate kinase OS	54 kDa	0.501458	4.40467e-05	Energy metabolism
SMU_1311	asnS	SYN_STRMU	Asparagine--tRNA ligase OS	51 kDa	0.496094	0.00215333	Protein synthesis
SMU_542	glk	Q8DVE8_STRMU	Putative glucose kinase OS	34 kDa	0.494905	0.0157184	Energy metabolism
SMU_777	aroD	AROD_STRMU	3-dehydroquinate dehydratase OS	26 kDa	0.492754	0.00250743	Amino acid biosynthesis
SMU_1426c	glmM	GLMM_STRMU	Phosphoglucosamine mutase OS	49 kDa	0.47802	3.137e-05	Central intermediary metabolism
SMU_1734	accA	Q8DSP1_STRMU	Acetyl-coenzyme A carboxylase carboxyl transferase subunit alpha OS	28 kDa	0.466915	0.0024721	Fatty acid and phospholipid metabolism
SMU_966	thrB	KHSE_STRMU	Homoserine kinase OS	31 kDa	0.466711	0.0127569	Amino acid biosynthesis
SMU_1623c		Q8DSY3_STRMU	Uncharacterized protein OS	32 kDa	0.464762	0.0352957	Unknown
SMU_1019	citD	CITD_STRMU	Citrate lyase acyl carrier protein	11 kDa	0.442653	0.0278386	Energy metabolism
SMU_2147c		Q8DRS2_STRMU	Uncharacterized protein	30 kDa	0.439339	0.000622703	Unknown
SMU_1457	rmlB	RMLB_STRMU	dTDP-glucose 4,6-dehydratase	39 kDa	0.438356	0.000270085	Cell envelope
SMU_1739	fabF	Q8DSN6_STRMU	3-oxoacyl-[acyl-carrier-protein] synthase 2	44 kDa	0.436538	0.00415222	Fatty acid and phospholipid metabolism
SMU_1467	apt	APT_STRMU	Adenine phosphoribosyltransferase	19 kDa	0.432702	0.000142953	Purines, pyrimidines, nucleosides, and nucleotides;
SMU_2088	ruvA	RUVA_STRMU	Holliday junction ATP-dependent DNA helicase RuvA	22 kDa	0.430174	0.000618418	DNA metabolism
SMU_2002	rpsK	RS11_STRMU	30S ribosomal protein S11	13 kDa	0.429753	0.00520635	Protein synthesis
SMU_130	adhD	Q8DWD4_STRMU	Putative dihydrolipoamide dehydrogenase	62 kDa	0.428995	0.00701604	Energy metabolism
SMU_410	brpA	BRPA_STRMU	Biofilm regulatory protein A	44 kDa	0.417975	0.00174158	Transcription
SMU_1822	gatA	GATA_STRMU	Glutamyl-tRNA(Gln) amidotransferase subunit A	53 kDa	0.416843	0.00438748	Protein synthesis
SMU_2167	rplB	G1XVB9_STRMU	50S ribosomal protein L2	30 kDa	0.405932	0.0324509	Protein synthesis
SMU_1222	pyrF	PYRF_STRMU	Orotidine 5'-phosphate decarboxylase	25 kDa	0.400038	0.0102728	Purines, pyrimidines, nucleosides, and nucleotide
SMU_1323		Q8DTL2_STRMU	Uncharacterized protein	24 kDa	0.385706	0.0111816	Unknown
SMU_1205c		Q8DTW5_STRMU	Uncharacterized protein	20 kDa	0.374202	0.00183214	Hypothetical
SMU_1886	serS	SYS_STRMU	Serine--tRNA ligase	48 kDa	0.364003	8.99055e-05	Protein synthesis
SMU_1002	topA	Q8DUD3_STRMU	DNA topoisomerase 1	80 kDa	0.362155	0.0252431	DNA metabolism;
SMU_2155		Q8DRR4_STRMU	Uncharacterized protein	14 kDa	0.345974	1.53072e-05	Unknown
SMU_2129c		Q8DRT6_STRMU	Uncharacterized protein	13 kDa	0.341976	0.0172483	Unknown
SMU_1586	thrS	SYT_STRMU	Threonine--tRNA ligase	75 kDa	0.338502	0.0138363	Protein synthesis
SMU_1115	ldh	LDH_STRMU	L-lactate dehydrogenase	35 kDa	0.336533	0.00893458	Energy metabolism
SMU_1837	aroH	Q8DSF1_STRMU	Phospho-2-dehydro-3-deoxyheptonate aldolase	39 kDa	0.33258	8.4401e-05	Amino acid biosynthesis; Aromatic amino acid family
SMU_1161c		Q8DTZ8_STRMU	Uncharacterized protein	29 kDa	0.33185	0.0200804	Unknown
SMU_355		Q8DVV7_STRMU	Putative CMP-binding factor	37 kDa	0.330365	0.0266248	Unassigned
SMU_1515	covX	Q8DT65_STRMU	Uncharacterized protein	30 kDa	0.33005	0.00299269	Regulatory functions
SMU_1077	pgm	Q8DU72_STRMU	Putative phosphoglucomutase	63 kDa	0.320689	0.0388162	Energy metabolism
SMU_989	asd	DHAS_STRMU	Aspartate-semialdehyde dehydrogenase	39 kDa	0.317873	2.14744e-05	Amino acid biosynthesis
SMU_1180	phnA	PHNA_STRMU	Protein PhnA	12 kDa	0.308839	3.51448e-06	Central intermediary metabolism
SMU_428		Q8DVP5_STRMU	Uncharacterized protein	30 kDa	0.302944	0.0100847	Unknown
SMU_990	dapA	DAPA_STRMU	4-hydroxy-tetrahydrodipicolinate synthase	32 kDa	0.302306	0.00579284	Amino acid biosynthesis
SMU_927	relR	Q8DUK0_STRMU	Putative response regulator	26 kDa	0.301784	0.000139288	Signal transduction
SMU_1278c		Q8DTQ1_STRMU	Uncharacterized protein	21 kDa	0.296296	0.0098161	Energy metabolism
SMU_1858	rpsR	RS18_STRMU	30S ribosomal protein S18	9 kDa	0.29305	0.00649876	Protein synthesis
SMU_676	gapN	GAPN_STRMU	NADP-dependent glyceraldehyde-3-phosphate dehydrogenase	51 kDa	0.290693	0.000154937	Energy metabolism
SMU_1530	atpA	ATPA_STRMU	ATP synthase subunit alpha	54 kDa	0.285961	0.0157377	Energy metabolism
SMU_1427c		Q8DTC5_STRMU	Uncharacterized protein	35 kDa	0.280542	0.0279324	Unknown
SMU_963C		Q8DUG6_STRMU	Uncharacterized protein	33 kDa	0.274778	1.27923e-05	Energy metabolism
SMU_188c	hslO	HSLO_STRMU	33 kDa chaperonin	32 kDa	0.273783	3.95998e-05	Protein fate; Protein folding and stabilization
SMU_475	rny	RNY_STRMU	Ribonuclease Y	60 kDa	0.266533	0.0205944	Unknown
SMU_1653	serA	Q8DSV6_STRMU	Putative D-3-phosphoglycerate dehydrogenase	43 kDa	0.262965	0.000132757	Amino acid biosynthesis; Serine family
SMU_2054c		Q8DRZ9_STRMU	Uncharacterized protein	18 kDa	0.243254	0.00879405	Unknown
SMU_1989	rpoC	RPOC_STRMU	DNA-directed RNA polymerase subunit beta'	135 kDa	0.238691	0.0392089	Transcription
SMU_1731	murC	MURC_STRMU	UDP-N-acetylmuramate--L-alanine ligase	51 kDa	0.231888	0.0393854	Cell envelope
SMU_534	trpD	TRPD_STRMU	Anthranilate phosphoribosyltransferase	36 kDa	0.221235	0.0305262	Amino acid biosynthesis
SMU_1649	exoA	I6L921_STRMU (+1)	Putative exodeoxyribonuclease III	31 kDa	0.219954	0.0344729	DNA metabolism
SMU_796		Q8DUU7_STRMU	Uncharacterized protein	31 kDa	0.213975	0.000387806	Unknown
SMU_772	gbpD	Q8DUW9_STRMU	Glucan-binding protein D with lipase activity BglB-like protein	80 kDa	0.213755	0.046333	Transport and binding proteins
SMU_1074		Q8DU74_STRMU	Putative flavoprotein involved in panthothenate metabolism	26 kDa	0.207081	0.0202593	Biosynthesis of cofactors, prosthetic groups, and carriers
SMU_1971c		Q8DS64_STRMU	Putative thioredoxin H1	13 kDa	0.204364	0.0049589	Energy metabolism
SMU_1277	gyrB	Q8DTQ2_STRMU	DNA gyrase subunit B	72 kDa	0.204019	0.0130272	DNA metabolism
SMU_683		Q8DV33_STRMU	Putative ATP-binding protein	127 kDa	0.200391	0.00190161	Unknown
SMU_341		Q8DVW9_STRMU	Putative deoxyribonuclease	34 kDa	0.194417	0.000203537	Unknown
SMU_1840	scrK	SCRK_STRMU	Fructokinase	32 kDa	0.194381	0.0402285	Energy metabolism
SMU_667	nrdG	Q8DV43_STRMU	Ribonucleoside-diphosphate reductase subunit beta	37 kDa	0.183262	0.00289916	Purines, pyrimidines, nucleosides, and nucleotides
SMU_1513	smc	Q7ZAL0_STRMU	Chromosome partition protein Smc	134 kDa	0.181415	0.0274434	Cellular processes; Cell division
SMU_1742c		Q8DSN4_STRMU	Putative trans-2-enoyl-ACP reductase	34 kDa	0.177767	0.000319986	Fatty acid and phospholipid metabolism
SMU_1225	cpsY	Q8DTU8_STRMU	Putative transcriptional regulator	35 kDa	0.163808	0.0490213	Regulatory functions; DNA interactions
SMU_2106c		Q8DRV5_STRMU	Uncharacterized protein	10 kDa	0.162021	0.0441071	Hypothetical
SMU_972	murB	MURB_STRMU	UDP-N-acetylenolpyruvoylglucosamine reductase	34 kDa	0.161603	0.0348845	Cell envelope
SMU_597	pbp2b	Q8DVA0_STRMU	Penicillin-binding protein 2b	75 kDa	0.161255	0.00227178	Cell envelope
SMU_1534	atpH	ATPD_STRMU	ATP synthase subunit delta	20 kDa	0.15806	0.0020967	Energy metabolism
SMU_871	pfkB	I6L928_STRMU	Tagatose-6-phosphate kinase	33 kDa	0.149673	0.0121764	Energy metabolism
SMU_1777	nrdI	Q8DSK4_STRMU	Putative ribonucleotide reductase protein, Nrd	17 kDa	0.148419	0.00175316	Purines, pyrimidines, nucleosides, and nucleotides
SMU_1273	hisC	HIS8_STRMU	Histidinol-phosphate aminotransferase	39 kDa	0.14113	0.0419295	Amino acid biosynthesis
SMU_348		Q8DVW3_STRMU	Putative histidine triad (HIT) hydrolase	17 kDa	0.13728	0.000735696	Unassigned
SMU_1264	hisF	HIS6_STRMU	Imidazole glycerol phosphate synthase subunit HisF	27 kDa	0.135254	0.0108538	Amino acid biosynthesis
SMU_508		Q8DVI0_STRMU	Uncharacterized protein	31 kDa	0.134503	0.0313056	Unknown
SMU_1194		Q8DTX3_STRMU	Putative ABC transporter, ATP-binding protein	26 kDa	0.131726	0.0205866	Transport and binding proteins
SMU_1595	cah	Q8CVC3_STRMU	Putative carbonic anhydrase	29 kDa	0.130543	3.51166e-05	Central intermediary metabolism
SMU_1585c		Q8DT13_STRMU	Putative transcriptional regulator	21 kDa	0.129638	0.000919891	Transcription
SMU_1383	leuB	LEU3_STRMU	3-isopropylmalate dehydrogenase	37 kDa	0.126316	0.0185762	Amino acid biosynthesis
SMU_598	recR	RECR_STRMU	Recombination protein RecR	22 kDa	0.123969	0.0163807	DNA metabolism
SMU_854		Q8DUP9_STRMU	Pseudouridine synthase	33 kDa	0.12162	5.32052e-05	Protein synthesis
SMU_533	trpG	Q8DVF7_STRMU	Putative anthranilate synthase, beta subunit	21 kDa	0.10882	0.0311467	Amino acid biosynthesis
SMU_521		Q8DVG9_STRMU	Uncharacterized protein	22 kDa	0.103273	0.0134304	Unknown
SMU_1746c	fabM	FABM_STRMU	Trans-2-decenoyl-[acyl-carrier-protein] isomerase	29 kDa	0.10189	0.000668752	Fatty acid and phospholipid metabolism
SMU_650	alaS	SYA_STRMU	Alanine--tRNA ligase	97 kDa	0.100377	0.00941053	Protein synthesis; tRNA aminoacylation
SMU_583	hlyX	I6L8Z1_STRMU (+1)	Putative hemolysin	50 kDa	0.0935865	0.0157928	Unassigned
SMU_272	ptxA	I6L925_STRMU	Putative PTS system, enzyme IIA component	18 kDa	0.0818565	0.000143826	Energy metabolism; Sugars
SMU_1942c		I6L912_STRMU	Putative amino acid binding protein	30 kDa	0.0786037	0.0373737	Transport and binding proteins
SMU_1615c		Q8DSY9_STRMU	Uncharacterized protein	20 kDa	0.0735083	0.0167973	Unknown
SMU_634	queA	QUEA_STRMU	S-adenosylmethionine:tRNA ribosyltransferase-isomerase	38 kDa	0.0710256	0.000199348	Protein synthesis; tRNA and rRNA base modification
SMU_1514	rnc	RNC_STRMU	Ribonuclease 3	26 kDa	0.0619289	0.00550943	Transcription; Degradation of RNA
SMU_2127		Q8DRT8_STRMU	Putative succinate semialdehyde dehydrogenase	50 kDa	0.060938	6.20821e-06	Central intermediary metabolism; Other metabolism
SMU_761		Q8DUX4_STRMU	Putative protease	48 kDa	0.0604741	0.0127018	Unassigned
SMU_2138	dnaC	Q8DRS9_STRMU	Putative replicative DNA helicase (DNA polymerase III delta prime subunit)	51 kDa	0.0591393	0.0102465	DNA metabolism
SMU_1922	dnaB	Q8DS89_STRMU	Putative chromosome replication protein	45 kDa	0.0534505	0.00390672	DNA metabolism
SMU_187c		Q8DW83_STRMU	tRNA-dihydrouridine synthase	36 kDa	0.0474317	0.0144992	Protein synthesis
SMU_1309c		Q8DTM4_STRMU	Putative glycerol dehydrogenase	40 kDa	0.0383856	0.0435585	Energy metabolism
SMU_97	pyrG	PYRG_STRMU	CTP synthase	59 kDa	0.0350635	0.00223305	Purines, pyrimidines, nucleosides, and nucleotides
SMU_131	lplA	Q8DWD3_STRMU	Putative lipoate-protein ligase	38 kDa	0.0315224	3.50687e-07	Protein fate;
SMU_1343c		Q8DTJ4_STRMU	Putative polyketide synthase	127 kDa	0.0303294	0.0480851	Cellular processes
SMU_1348c		Q8CM14_STRMU	Putative ABC transporter ATP-binding protein	26 kDa	0.0206357	0.000971769	Transport and binding proteins
SMU_536	trpF	TRPF_STRMU	N-(5'-phosphoribosyl)anthranilate isomerase	21 kDa	suppression	0.00113473	Amino acid biosynthesis;
SMU_1228c		Q8DTU5_STRMU	Uncharacterized protein	27 kDa	suppression	0.0424161	Amino acid biosynthesis
SMU_1084	hemK	Q8DU65_STRMU	Release factor glutamine methyltransferase	32 kDa	suppression	0.00394869	Biosynthesis of cofactors, prosthetic groups, and carriers
SMU_1394	lepA	LEPA_STRMU	Elongation factor 4	68 kDa	suppression	0.00448452	Cellular processes
SMU_186	sloR	I6L923_STRMU	Putative metal-dependent transcriptional regulator	25 kDa	suppression	0.0475562	Cellular processes
SMU_137	mleS	Q8DWC7_STRMU	Malolactic enzyme	60 kDa	suppression	0.0282866	Energy metabolism
SMU_74		Q8DWH6_STRMU	Uncharacterized protein	27 kDa	suppression	0.014274	Energy metabolism
SMU_1744	fabH	FABH_STRMU	3-oxoacyl-[acyl-carrier-protein] synthase 3	35 kDa	suppression	0.00165474	Fatty acid and phospholipid metabolism
SMU_1737	fabZ	FABZ_STRMU	3-hydroxyacyl-[acyl-carrier-protein] dehydratase FabZ	15 kDa	suppression	0.000169773	Fatty acid and phospholipid metabolism
SMU_1510	pheT	SYFB_STRMU	Phenylalanine--tRNA ligase beta subunit	87 kDa	suppression	0.019985	Protein synthesis
SMU_1943	leuS	SYL_STRMU	Leucine--tRNA ligase	94 kDa	suppression	0.0257425	Protein synthesis
SMU_868	mtfA	Q1LZ63_STRMU (+1)	tRNA (guanine-N(1)-)-methyltransferase	27 kDa	suppression	0.0152405	Protein synthesis
SMU_1224	pyrK	PYRK_STRMU	Dihydroorotate dehydrogenase B (NAD(+)), electron transfer subunit	28 kDa	suppression	0.0185818	Purines, pyrimidines, nucleosides, and nucleotides
SMU_1780	recX	RECX_STRMU	Regulatory protein RecX	31 kDa	suppression	0.0186676	Regulatory functions
SMU_381c		Q8DVT6_STRMU	Uncharacterized protein	35 kDa	suppression	0.0412337	Transcription
SMU_61	comR	Q8DWI6_STRMU	Putative transcriptional regulator	35 kDa	suppression	0.00996636	Transcription
SMU_1041		Q8DUA2_STRMU	Putative ABC transporter, ATP-binding protein	28 kDa	suppression	0.000278035	Transport and binding proteins
SMU_1620	phoH	Q8DSY6_STRMU	Putative phosphate starvation-induced protein PhoH	36 kDa	suppression	0.0065917	Unassigned
SMU_678		Q8DV38_STRMU	Putative oxidoreductase, aldo/keto reductase family	32 kDa	suppression	0.0159712	Unassigned
SMU_759		Q8DUX5_STRMU	Putative protease	35 kDa	suppression	0.0258812	Unassigned
SMU_814	mutT	Q8DUT2_STRMU	Putative MutT-like protein	18 kDa	suppression	0.0437264	Unassigned
SMU_1112c		Q8DU42_STRMU	Uncharacterized protein	16 kDa	suppression	0.00399202	Unknown
SMU_1634c		Q8DSX3_STRMU	Uncharacterized protein	21 kDa	suppression	0.0253256	Unknown
SMU_1972c		Q8DS63_STRMU	Uncharacterized protein	12 kDa	suppression	0.0195697	Unknown
SMU_553	ylmE	Q8DVD8_STRMU	Uncharacterized protein	25 kDa	suppression	0.000325237	Unknown
	Up-regulated
	Down-regulated
Induction; newly accumulated
Suppression; not accumulated.

[truncated: 11 more sheets: Table S9, Table S10, Table S11, Table S12, Table S13, Table S14, Table S15, Table S16, Table S17, Table S18, Table S19]
